# Supplementary material for: NOD2 deficiency increases retrograde transport of secretory IgA complexes in Crohn’s disease
Source: Nat Commun. 2021 Jan 11;12:261. doi: 10.1038/s41467-020-20348-0 (PMC7801705; doi:10.1038/s41467-020-20348-0)
Supplement: Supplementary file 4 — Source Data [file 41467_2020_20348_MOESM4_ESM.xlsx]

## Sheet: Figure 1
	figure 1a
SIgA cells per villi
healthy								Crohn disease - NOD2 KO										Crohn disease - NOD2 WT
25	42	27	62	34	38	24	51	45	51	62	21	24	35	51	67	26	64	52	24	29	54	51	28	37	31	39	27
SIgA cells per PP
healthy								Crohn disease - NOD2 KO										Crohn disease - NOD2 WT
29	62	50	32	38	62	52	64	145	155	122	164	137	140	162	120	146		66	50	27	62	71	31	52	31	31	61
SIgA positive cells per human PP
R702W				L1007fs				R702W/G908R
122	110	137	162	155	146	164		145	120	140
ratio PP/Villi
healthy								Crohn disease - NOD2 KO										Crohn disease - NOD2 WT
1.16	1.47619	1.85185	0.516129	1.11765	1.63158	2.16667	1.2549	3.22222	3.03922	1.96774	7.80952	5.70833	4	3.17647	1.79104	3.07692	2.28125	1.26923	2.08333	0.931034	1.14815	1.39216	1.10714	1.40541	1	0.794872	2.25926

## Sheet: figure 2
figure 2a	retro-transported SIgA/IgG/BSA per PP
	IgA						IgG					BSA
WT	45	62	50	42	48	49	1	2	4	5	10	1	0	2	0	0
NOD2 KO	129	105	122	114	92	112	5	2	1	5	10	1	0	0	0	1
WT+MDP-PAM	40	15	12	6	18	18	5	3	5	10	2	0	2	3	0	0
Figure 2b			Figure 2c
IgA-bacteria MFI
Littermate WT	NOD2KO
165	348
216	221
254	121
331	211
Figure 2d	anti p24 IgA (ng/ml)
	WT					NOD2 KO
SIgA	12.1243	1.58643	6.91752			11.1804	0.199906	5.11876
p24	-0.509246	-7.42261	3.40569	15.2258	6.9039	6.88586	-1.06518	1.05762	2.50702	11.2529
p24-SIgA	27.8554	52.8395	92.8663	15.2256	36.9159	23.1627	86.1988	16.9424	47.0859	46.6272
SIgA	4.80682	0.0877549	2.67672			0.184648	13.568	7.15439
p24	36.7607	1.30058	24.0875	0.793518	13.185	4.66861	42.1981	2.93294	42.6075	0.754009
p24-SIgA	44.3054	32.1099	66.4055	59.8998	54.9175	94.5804	113.503	70.4414	54.6111	81.4033
Figure 2e	anti p24 IgG (ng/ml)
	WT					NOD2 KO
SIgA	115.405	0.060993	56.9432			8.21551	94.1476	50.4891
p24	126.684	40.6026	45.6624	286.294	492.306	-71.2597	196.248	606.872	118.316	319.885
p24-SIgA	991.931	121.603	206.912	482.294	636.306	874.06	1089.94	1074.9	384.445	1014.96
SIgA	6.09409	13.4538	9.1545			8.28792	14.2373	11.8412
p24	-0.68919	64.5415	200.228	214.113	37.1865	154.244	-39.6848	3.727	65.5092	14.2212
p24-SIgA	75.2072	12	142.509	70.5146	76.1197	100.388	156.174	32.6465	88.4855	217.833
figure 2f
			IL-1b	IL-6	IL-10	IL-17	IFN-g	TNF-a
Sang	NOD2KO	SIgA-p24	40	2.26333	100	99	25	150
		p24	10	1	0	9	1.31333	15.9067
		PBS	2	0.5	0.25	0	1	6
			IL-1b	IL-6	IL-10	IL-17	IFN-g	TNF-a
	WT	SIgA-p24	32	5.2	9	54	15	140
		p24	10	1	0.5	6	3	25
		PBS	1	0	0	2	0.353333	6
			IL-1b	IL-6	IL-10	IL-17	IFN-g	TNF-a
Feces	NOD2KO	SIgA-p24	20	0.43	0	51	21	102
		p24	10.2967	0.5	0	10	1.9	21
		PBS	10	0	0	1	1.26333	19.3767
			IL-1b	IL-6	IL-10	IL-17	IFN-g	TNF-a
	WT	SIgA-p24	10	0	0	5	3	50
		p24	15	0.3	0	5	1	20
		PBS	4	0.5	0	1	0.5	20

## Sheet: Figure 3
Figure 3a	WT without laminarin
Days	DSS					PBS					Salmonella					Salmonella-IgA
0	0	0	0	0	0	0	0	0	0	0	0	0	0	0	0	0	0	0	0	0
1	0	1	0	2	1	0	1	0	0	0	0	1	0	2	1	1	2	0	2	1
2	1	2	2	2	1	0	1	0	1.5	0	1	1	2	2	1	2	2	2	3	0
3	2	2	2	3	3	1.5	0	1	0	0	2	1	1	2	1	2	2	2	3	2
4	5	5	2	7	4	0	0	1	0	0	2	3	3	1	2	3	3	2	3	3
5	6	7	7	5	6	0	1	1	0	0	2	1	4	2	2	4	3	2	4	4
Figure 3a	WT with laminarin
Days	DSS					PBS					Salmonella					Salmonella-IgA
0	0	0	0	0	0	0	0	0	0	0	0	0	0	0	0	0	0	0	0	0
1	0	1	0	2	1	0	1	0	0	0	0	1	0	2	1	0	1	0	2	1
2	0	1	0	0	0	0	1	0	1.5	0	0	1	0	2	1	1.5	0	0	1	0
3	0	1	0	1.5	0	1.5	0	1	0	0	1	2	2	2	1	0	0	1	2	2
4	0	1	0	2	1	0	0	1	0	0	0	2	1	0	1	1	0	3	1	2
5	3	2	2	2	1	0	1	1	0	0	0	0	0	0	1	1	3	0	2	3
Figure 3a	NOD2KO without laminarin
Days	DSS					PBS					Salmonella					Salmonella-IgA
0	0	0	0	0	0	0	0	0	0	0	0	0	0	0	0	0	0	0	0	0
1	0	1	0	2	1	0	1	0	0	0	0	1	0	2	1	0	1	2	2	4
2	1	2	2	2	1	0	1	1	0	0	1	2	2	2	1	2	4	2	4	5
3	2	2	1	3	3	1	0	1	0	0	2	1	1	1	1	2	5	2	6	2
4	5	5	4	5	4	0	0	0	0	0	2	2	1	3	2	5	3	3	5	6
5	6	6	7	5	6	0	1	0	0	0	2	1	1	2	2	7	3	3	5	7
Figure 3a	NOD2KO with laminarin
Days	DSS					PBS					Salmonella					Salmonella-IgA
0	0	0	0	0	0	0	0	0	0	0	0	0	0	0	0	0	0	0	0	0
1	0	0	0	0	1	0	2	0	0	0	0	1	0	2	1	0	1	0	2	1
2	0	1.5	0	0	1	0	2	2	2	1	0	2	0	2	1	1.5	0	0	1	0
3	1	0	0	1	2	2	0	0	2	1	0	2	1	0	1	1	0	2	1	0
4	0	1	0	2	1	0	0	0	2	1	0	2	1	1.5	0	1	0	2	1	1.5
5	3	2	2	2	4	0	1	0	0	1	1	3	0	2	3	2	2	1	0	0
Figure 3c WT mice
	without laminarin					laminarin
PBS	2	0	0	1	0	0	0	1	0	1
DSS	4	3	4	4	4	0	2	2	3	1
Salmo	2	1	0	0	1	1	0	2	1	0
Salmo-IgA	3	2	1	2	3	1	2	1	1	4
Figure 3c NOD2KO mice
	without laminarin					laminarin
PBS	0	0	0	1	0	0	0	0	0	1
DSS	4	3	4	2	4	0	2	1	3	1
Salmo	1	0	1.5	1	1	1	0	2	1	0
Salmo-IgA	3	3	4	4	3	1	2	1	1	1

## Sheet: Figure 4
transported SIgA (µg/ml)
	mono-culture			co-culture
control	0.079	0.105	0.067	0.684	0.447	0.519
non targeting	0.099	0.095	0.097	0.484	0.547	0.669
Dectin-1	0.084	0.08	0.103	0.149	0.25	0.156
Siglec-5	0.088	0.045	0.067	0.128	0.199	0.25
EEA-1	0.075	0.085	0.067	0.106	0.191	0.132
Rab-5	0.1	0.07	0.085	0.108	0.198	0.173
Rab-7	0.087	0.062	0.054	0.583	0.687	0.453
Rab-9	0.081	0.13	0.041	0.612	0.406	0.518
Rab-11	0.075	0.085	0.067	0.439	0.542	0.599
Rab-17	0.062	0.084	0.073	0.078	0.152	0.148
Rab-25	0.084	0.075	0.067	0.516	0.695	0.493
pIgR	0.054	0.085	0.063	0.641	0.545	0.44
syk	0.056	0.088	0.077	0.192	0.156	0.102
tak1	0.052	0.049	0.071	0.232	0.203	0.104
Nod2	0.114	0.08	0.097	1.319	0.752	1.03
MDP-PAM	0.0821	0.0464	0.0709	0.0986	0.1331	0.1291
Fig. 4b

## Sheet: Figure 5
Fig. 5a										Fig. 5b
Figure 5c	Dectin-1 MFI
	enterocytes			M like cells
control	1500	1400	1500	3000	3500	3200
NOD2 knockdown	1200	1500	1300	6100	4900	5500
MDP-PAM	1700	1300	1400	1000	1500	1200
Figure 5c	Siglec-5 MFI
	enterocytes			M like cells
control	1400	1400	1400	3200	3100	3100
NOD2 knockdown	1900	1500	1200	6500	6200	5800
MDP-PAM	1200	1500	1800	1100	1200	1100
Figure 5d	Dectin-1 MFI
WT	NOD2KO	WT+MDP-PAM
4859	9767	2054
6670	7219	1565
6041	8001	4321
4686	4547	4120
Figure 5e
	littermate WT mice				NOD2 KO mice
serum	125	142	127	162	145	151	162	121
feces	100	62	32	45	86	54	103	52

## Sheet: suppl fig 1
suppl fig 1a	WT without laminarin
Days	DSS					PBS					Salmonella					Salmonella-IgA
0	100	100	100	100	100	100	100	100	100	100	100	100	100	100	100	100	100	100	100	100
1	96.2686	96.2686	100	90	100	99.6269	101.626	100.872	101	99	99.6269	101.626	100.872	101	99	101	99	94	98	99
2	96.2686	85	96.2686	80	86.2686	99.8806	100.825	100.325	100	102	99.8806	100.825	100.325	100	102	100	102	94	100.189	100
3	75	92.5373	88.806	92.5373	75	99.6269	100.627	100.255	99	100	99.6269	100.627	100.255	99	100	100	96.2686	92	96.2686	100
4	75	88.806	75.0746	82.5373	75	101.119	102.872	100.189	100	100	101.119	102.872	89	100	100	100	95	92.5373	95	92.5373
5	80.5373	78.806	75.0746	74	75.0746	100.827	101.926	99.9716	100	100	96.2686	96.2686	90	100	100	92.5373	87	90.806	94	88.806
suppl fig 1a	WT with laminarin
Days	DSS					PBS					Salmonella					Salmonella-IgA
0	100	100	100	100	100	100	100	100	100	100	100	100	100	100	100	100	100	100	100	100
1	96.2686	96.2686	100	90	100	99.6269	101.626	100.872	101	99	99.6269	101.626	100.872	101	99	101	99	100	98	99
2	96.2686	96.2686	96.2686	90	86.2686	99.8806	100.825	100.325	100	102	99.8806	100.825	85	100	102	100	102	97	100.189	100
3	92.5373	103.731	96.2686	96.2686	88.806	99.6269	100.627	100.255	99	100	99.6269	100.627	95	99	100	100	96.2686	100	96.2686	100
4	96.2686	90	86.2686	99.8806	99	101.119	102.872	100.189	100	100	101.119	102.872	85	100	100	92.5373	88.806	92.5373	98.806	92.5373
5	100	96.2686	97	100.189	100	100.827	101.926	99.9716	92.5373	103.731	96.2686	96.2686	100	100	100	92.5373	85.0746	100	100	88.806
6	89	99.2537	100.373	99.2537	85	100	96.2686	100	100	100	100.325	100	87	100.325	100	100	96.2686	85	85.0746	85.0746
7	98.8806	100.761	98.8806	95	99.2537	100.373	99.2537	100.373	100.746	99.6269	100.255	99	100	100.255	99	100	102	75	85.0746	92.5373
8	96.2686	90	86.2686	85	100.825	100.325	100.761	99.2537	99.2537	101.119	100.189	100	100	100.189	100	99	100	75	92.5373	88.806
9	96.2686	96.2686	96.2686	75	86.2686	100.255	99.3881	100	99.6269	99.6269	96.2686	96.2686	85	100	100	100	100	75	89.5373	87.806
10	92.5373	92.5373	88.806	75	88.806	99.6716	99.801	100.045	99.8756	100	92.5373	92.5373	100.189	92.5373	88.806	92.5373	103.731	75	96.2686	92.5373
suppl fig 1a	NOD2KO without laminarin
Days	DSS					PBS					Salmonella					Salmonella-IgA
0	100	100	100	100	100	100	100	100	100	100	100	100	100	100	100	100	100	100	100	100
1	100	92.5373	92.5373	88.806	92.5373	100	98	99	99	100	100	98	99	99	100	90	89	100	92.5373	92.5373
2	90	82.5373	88.806	85.0746	92.5373	100	100.189	100.325	100	100	97	100.189	100	100	100	90	86.2686	95	82.5373	88.806
3	92.5373	82.5373	75	88.806	88.806	100	99.9716	100.255	99	100.746	97	100	82	96.2686	100	82.5373	80	92.5373	80	82.2537
4	78.806	82	75.7612	82	75	96.2686	101.926	99.9716	100	99.2537	96.2686	85	84	100	100	80.5373	80.0746	89	78.8806	81
5	75	75.8806	70.7612	72.2537	75	100	100	100	100	99.2537	100	85	89	96.2686	100	72	74.0746	70.806	77.8806	81
suppl fig 1a	NOD2KO with laminarin
Days	DSS					PBS					Salmonella					Salmonella-IgA
0	101	99	99.6269	101.626	100.872	100.825	100	100.189	100	100	100	100	100	100	100	100	100	100	100	100
1	100	102	99.8806	100.825	100.325	90	101	99	101	99	99.6269	101.626	100.872	101	99	101	99	100	98	99
2	100	100	100	100	102.872	90	100	100	100	100	99.8806	100.825	100.325	100	102	100	102	97	100.189	100
3	102	100.325	100	92.5373	88.806	101.119	99.2537	100.373	96.2686	100	99.6269	100.627	100.255	99	100	100	96.2686	86	96.2686	100
4	96.2686	90	86.2686	99.8806	99	100.325	100.761	99.2537	90	100	101.119	102.872	100.189	100	100	96.2686	100.627	84	100	100
5	100	96.2686	97	84	100	100.825	100.189	100	100.325	100	96.2686	96.2686	100	100	100	100	102.872	85	96.2686	100
6	100.325	85	100	84	100	99.2537	99.3881	100.507	100.255	99	100.325	100	102	100.325	100	92.5373	88.806	92.5373	98.806	92.5373
7	100	85	92.5373	84	92.5373	100.825	90	99.8806	100.189	100	100.255	99	100	100.255	99	92.5373	85.0746	84	100	100
8	90	82.5373	88.806	85.0746	92.5373	106.269	100	99.6269	100	100	100.189	100	100	100.189	100	100	96.2686	85	96.2686	96.2686
9	92.5373	82.5373	89.2537	88.806	88.806	99.8806	96.2686	101.119	100	96.2686	96.2686	96.2686	96.2686	100	100	92.5373	98.806	92.5373	92.5373	88.806
10	98.806	78.8806	85.7612	99.2537	89.2537	99	101	99	100	96.2686	100	92.5373	100.189	100	88.806	80.806	96.2686	88.806	85.0746	92.5373
suppl fig 1b	IL6 WT
	without laminarin					laminarin
DSS	1	0.802	1.2	0.4	1.2715	0.429	-0.0635	0.7185	0	-0.1545
PBS	0	0.2	-0.065	0.2645	0.5	-0.0155	0.5425	-0.0818	0.1	0.209
Salmo	0.2	0.2	0.4	0.4	0.1	-0.09907	0.2645	0.2	0	0.287
Salmo-IgA	0.5	0.4	0.4	0.2138	0.4	0	0	0.4	0	0.4
suppl fig 1b	IL6 NOD2KO
	without laminarin					laminarin
DSS	1.3	0.8	0.794	0.8	1.4115	0.5	0.2	0.5425	0.209	0.2
PBS	0	0.2105	0.2	0	0.1	-0.0907	0	-0.1355	0.287	0.14
Salmo	0.3	0.2	-0.149	0.2	0.287	0.2151	0	0.4	0.211	0.1
Salmo-IgA	0.8455	0.8945	0.9182	0.512	0.4011	-0.051	0.209	0.9095	0.2105	0.4
suppl fig 1b	LPS WT
	without laminarin					laminarin
DSS	2.1	2.8	2.45	1.54	3.854	1.629	0.1965	1.9185	0.843	0.0455
PBS	0.12	0.2	0.059	0.1	0.484	-0.0155	-0.01575	0.02182	0.149	0.409
Salmo	0.2	0.7365	0.41845	1.1061	0.6093	0.954	1.4645	0.0645	0.2105	0.087
Salmo-IgA	2.261	1.945	3.1165	2.5138	2.4865	0.4105	1.035	-0.039	0.1093	0.911
suppl fig 1b	LPS NOD2KO
	without laminarin					laminarin
DSS	3.12	4.84	2.655	3.4	3.54	0.1429	0.57	0.549185	3.543	-0.2015
PBS	0.02	1	1.059	0.5163	0.4	0.1625	0.049	0.016582	0.449425	0.44
Salmo	0.045	0.135	1.2845	1.8541	0.0093	0.04	0.1598	-0.355	0.5871	-0.3803
Salmo-IgA	3.2532	2.45634	3.84165	3.4564	4.156	1.1105	0.705	-0.339	-0.3407	-0.389
suppl fig 1b	CRP WT
	without laminarin					laminarin
DSS	101	120	51	41	110	100.629	10.1965	19.185	5.843	6.0455
PBS	5.12	15.1	12.059	16	8.4	1.0155	6.01575	4.02182	8.149	3.409
Salmo	5.12	6.1365	20.1845	10.061	22.2093	5.954	10.4645	20.0645	2.2105	5.087
Salmo-IgA	20.261	54.0093	99.1165	65.5138	84.0151	50.4105	19.035	14.039	30.1093	12.911
suppl fig 1b	CRP NOD2KO
	without laminarin					laminarin
DSS	105.12	130.84	60.45	174.54	79.854	52	15	34	90	40
PBS	25	11	21	2	4	2	4	8	10	10
Salmo	10	21	31	20	9	4	44	7	30	1
Salmo-IgA	114	100	92	116	146	64	54	12	9	4
suppl fig 1e	retro-transported salmonella per PP
	WT					NOD2 KO
	25	32	24	42	48	84	69	93	60	73
suppl fig 1f	Disease activity index
Days	DSS					PBS					Salmonella					Salmonella-IgA
0	0	0	0	0	0	0	0	0	0	0	0	0	0	0	0	0	0	0	0	0
1	0	0	0	0	1	0	2	0	0	2	1	1.5	0	0	1	0	1	0	2	1
2	0	0	2	1	2	0	0	2	2	0	0	1	0	2	1	1.5	0	0	1	0
3	1	1	1	2	0	2	2	2	1	1.5	1.5	0	0	1	0	1	0	0	1	2
4	1	2	1	0	0	2	1	0	2	1	1	0	2	1	1.5	0	0	0	2	1
5	1	0	4	1	3	2	1	0	0	1	0	0	1	0	0	1	3	2	2	4
suppl fig 1f	Weight loss (%)
Days	DSS					PBS					Salmonella					Salmonella-IgA
0	100	100	100	100	100	100	100	100	100	100	100	100	100	100	100	100	100	100	100	100
1	96.2686	96.2686	100	90	100	99.6269	101.626	100.872	101	99	99.6269	101.626	96.2686	96.2686	90	86.2686	99.8806	100.825	100.325	99
2	96.2686	96.2686	96.2686	90	86.2686	99.8806	100.825	100.325	100	102	99.8806	100.825	103.731	96.2686	96.2686	88.806	99.6269	100.627	100.255	100
3	92.5373	103.731	96.2686	96.2686	88.806	99.6269	100.627	100.255	99	100	99.6269	100	90	86.2686	99.8806	99	101.119	102.872	100.189	100
4	96.2686	90	86.2686	99.8806	99	101.119	102.872	100.189	100	100	101.119	96.2686	99	100.825	100.325	100.761	99.2537	92.5373	98.806	92.5373
5	100	96.2686	97	100.189	100	100.827	101.926	99.9716	92.5373	103.731	96.2686	96.2686	100	100.255	99	100.825	100	90	100	88.806
6	99.6269	101.626	100.872	101	85	100.761	99.2537	92.5373	98.806	99.5373	99.8806	100.825	92.5373	100.189	100	86.2686	96.2686	90	86.2686	85.0746
7	99.8806	100.825	100.325	100	99.2537	99.3881	100.507	90.806	106.269	88.806	101	99	101	99	100	96.2686	90	86.2686	99.8806	92.5373
8	99.6269	100.627	100.255	99	100.825	100	90	100	99.6269	95.0746	85	100	96.2686	100	97	96.2686	96.2686	88.806	99.6269	88.806
9	101.119	102.872	100.189	100	86.2686	96.2686	90	86.2686	99.8806	92.5373	99.2537	100.373	99.2537	100.373	100	86.2686	99.8806	99	101.119	87.806
10	100.827	101.926	99.9716	92.5373	88.806	99.6716	100	101.119	96.2686	99	100.825	100.325	100.761	99.2537	92.5373	97	100.189	100	100.827	92.5373
suppl fig 1f	IL6 LPS CRP
	IL-6						LPS						CRP
DSS	0.2645	0.0105	0.643	0.5715	0.287	-0.239	0.2429	0.67	0.649185	1.643	-0.1015	0.2625	5	4	21	48	5	10
PBS	-0.239	-0.0907	0.2645	0.0105	0.211	0.737	0.2625	0.149	-0.283418	0.549425	0.54	0.14	5	14	1	2	6	13
Salmo	0.737	-0.1885	0.761	-0.0907	0.211	-0.092	0.14	0.2598	-0.255	0.6871	-0.2803	1.2105	12	5	6	15	1	6
Salmo-IgA	-0.092	0.28	0.7165	0.438	-0.149		1.2105	0.805	-0.239	-0.2407	-0.289		2	6	9	1	41	4

## Sheet: suppl fig 2
suppl fig 2a
suppl fig 2b
	ns NOD2			NOD2 silenced			MDP-PAM
	96.8175	97.3852	106.06	7.47811	10.6669	3.68411	607.457	615.51	636.006
suppl fig 2c
	mono-culture																																										co-culture
	control			no targeted			EEA-1			dectin-1			Siglec-5			Rab-5			Rab-7			Rab-9			Rab-11			Rab-17			Rab-25			pIgR			MDP-PAM			NOD2			control			no targeted			EEA-1
D4	180	180	180	180	180	180	180	180	180	180	180	180	180	180	180	180	180	180	180	180	180	180	180	180	180	180	180	180	180	180	180	180	180	180	180	180	180	180	180	180	180	180	180	190	170	180	190	170	180
D5	200	210	220	200	210	220	200	210	220	200	210	220	200	210	220	200	210	220	200	210	220	200	210	220	200	210	220	200	210	220	200	210	220	200	210	220	200	210	220	220	200	210	210	210	220	210	210	220	210
D6	220	230	250	220	230	250	220	230	250	220	230	250	220	230	250	220	230	250	220	230	250	220	230	250	220	230	250	220	230	250	220	230	250	220	230	250	220	230	250	250	220	230	210	230	250	210	230	250	210
D7	280	250	270	280	250	270	280	250	270	280	250	270	280	250	270	280	250	270	280	250	270	280	250	270	280	250	270	280	250	270	280	250	270	280	250	270	280	250	270	270	280	250	230	260	270	230	260	270	230
D8	300	320	310	300	320	310	300	320	310	300	320	310	300	320	310	300	320	310	300	320	310	300	320	310	300	320	310	300	320	310	300	320	310	300	320	310	300	320	310	310	300	320	280	300	310	280	300	310	280
D9	400	355	400	400	355	400	400	355	400	400	355	400	400	355	400	400	355	400	400	355	400	400	355	400	400	355	400	400	355	400	400	355	400	400	355	400	400	355	400	400	400	355	410	355	430	410	355	430	410
D10	400	400	370	400	400	370	400	400	370	400	400	370	400	400	370	400	400	370	400	400	370	400	400	370	400	400	370	400	400	370	400	400	370	400	400	370	400	400	370	370	400	400	370	350	370	370	350	370	370
D11	410	370	400	410	370	400	410	370	400	410	370	400	410	370	400	410	370	400	410	370	400	410	370	400	410	370	400	410	370	400	410	370	400	410	370	400	410	370	400	400	410	370	320	300	340	320	300	340	320
D12	400	410	420	400	410	420	400	410	420	400	410	420	400	410	420	400	410	420	400	410	420	400	410	420	400	410	420	400	410	420	400	410	420	400	410	420	400	410	420	420	400	410	300	320	290	300	320	290	300
D13	420	400	400	420	400	400	420	400	400	420	400	400	420	400	400	420	400	400	420	400	400	420	400	400	420	400	400	420	400	400	420	400	400	420	400	400	420	400	400	400	420	400	290	310	270	290	310	270	290
D14	413	400	410	413	400	410	413	400	410	413	400	410	413	400	410	413	400	410	413	400	410	413	400	410	413	400	410	413	400	410	413	400	410	413	400	410	413	400	410	410	413	400	250	270	260	250	270	260	250
D15	420	400	410	405	385	395	410	390	400	400	380	390	405	385	395	402	382	392	405	385	395	399	403	407	408	388	398	385	395	402	399	379	389	399	379	389	399	379	389	389	399	379	260	280	260	242	240	242	240
D16	413	410	410	390	387	379	403	400	400	393	390	390	398	395	385	393	390	382	390	387	379	383	387	391	395	392	382	395	385	393	392	389	389	392	389	389	392	389	389	389	392	389	240	270	250	213	262	242	230
D17	413	410	400	392	395	385	403	400	390	393	390	380	398	395	385	395	392	382	392	395	385	395	399	403	401	398	388	395	385	395	392	389	379	392	389	379	392	389	379	379	392	389	240	270	260	222	252	242	220
suppl fig 2e
	mono-culture			co-culture
control	0.612	0.406	0.518	0.583	0.687	0.453
non targeting	0.641	0.545	0.44	0.484	0.547	0.669
Rab-5	0.0583	0.2687	0.0453	0.054	0.185	0.063
[truncated: 35 more columns]
